# Supplementary material for: Virulence of Marek’s disease virus in Japan is linked to polymorphisms in the meq oncogene
Source: J Gen Virol. 2026 Feb 19;107(2):002232. doi: 10.1099/jgv.0.002232 (PMC12919941; doi:10.1099/jgv.0.002232)
Supplement: Uncited Supplementary Material 2. [file jgv-107-02232-s002.xlsx]

## Sheet: S1 Table
S1 Table. Comparison of pathogenicity of rMDVs in the animal experiment 2.
Group	Clinical signs* (%)	Tumor incidence (%)
vRB-1B	11/21 (52.4)	11/21 (52.4)
vNr-c1-Meq	1/22 (4.5)	0/22 (0)
p value (Fisher’s exact test)	< 0.001	< 0.001
* Number of chickens showed leg paralysis, torticollis, or depression.

## Sheet: S2 Table
S2 Table. Primers used in this paper.
Primer name	Sequence (5'-3')	Purpose
EcoRI Meq	CCC GAA TTC ATG TCT CAG GAG CCA GAG CCG GGC GCT	To construct expression plasmids of Meq
NotI Meq	ATA AGA AAT GGG GCC GCG GCG GGG CAT AGA CGA TGT GCT GCT GAG	To construct expression plasmids of Meq
S176P Fw	ATC TGT ACC CCC CCT CCT CCC GAT A	To introduce serine-to-proline substitution at position 176 of Meq
S176P Rv	TAT CGG GAG GAG GGG GGG TAC AGA T	To introduce serine-to-proline substitution at position 176 of Meq
A217P Fw	ATC TGT ACC CCC CCT CCT CCC GAT G	To introduce alanine-to-proline substitution at position 217 of Meq
A217P Rv	CAT CGG GAG GAG GGG GGG TAC AGA T	To introduce alanine-to-proline substitution at position 217 of Meq
P176S Fw	ATC TGT ACC CCC TCT CCT CCC GAT A	To introduce proline-to-serine substitution at position 176 of Meq
P176S Rv	TAT CGG GAG GAG AGG GGG TAC AGA T	To introduce proline-to-serine substitution at position 176 of Meq
P217A Fw	ATC TGT ACC CCC GCT CCT CCC GAT G	To introduce proline-to-alanine substitution at position 217 of Meq
P217A Rv	CAT CGG GAG GAG CGG GGG TAC AGA T	To introduce proline-to-alanine substitution at position 217 of Meq
ICP4 Fw	GCA TCG ACA AGC ACT TAC GG	To analyze viral loads by qPCR
ICP4 Rv	CGA GAG CGT CGT ATT GTT TGG	To analyze viral loads by qPCR
iNOS Fw	GAG TGG TTT AAG GAG TTG GAT CTG A	Internal control for analysis of viral loads
iNOS Rv	TTC CAG ACC TCC CAC CTC AA	Internal control for analysis of viral loads
β-actin Fw	GAG AAA TTG TGC GTG ACA TCA	Internal control for analysis of mRNA expression
β-actin Rv	CCT GAA CCT CTC ATT GCC A	Internal control for analysis of mRNA expression
IFN-γ Fw	CTCCCGATGAACGACTTGAG	mRNA expression analysis for IFN-γ by RT-qPCR
IFN-γ Rv	CTGAGACTGGCTCCTTTTCC	mRNA expression analysis for IFN-γ by RT-qPCR
MG Fw	CTAGTTAATACTAGTGATCAAGTGAAACTA	Detection for M. gallisepticum
MG Rv	TTGAACATTGTTCTTTGGAACCATCAT	Detection for M. gallisepticum
MS Fw	ATTACCAAGCAGATGGTTACGACGT	Detection for M. synoviae
MS Rv	AGTTATAGTAACTCCGTTTGTTCCA	Detection for M. synoviae
PM Fw	GGCTGGGAAGCCAAATCAAAG	Detection for P. Multocida
PM Rv	CGAGGGACTACAATTACTGTA	Detection for P. Multocida
ILT gJ Fw	GTTAACGCCTCTCTGGAACG	Detection for infectous laryngotracheitis virus (ILTV)
ILT gJ Rv	TCGGGGAAGTACCTGTATCG	Detection for ILTV
IBV_Fw	GCT TTT GAG CCT AGC GTT	Detection for infectious bronchitis virus (IBV)
IBV_Rv	GCC ATG TTG TCA CTG TCT ATT	Detection for IBV
NDV_28F	AGCAATACACGGGTAGAACG	Detection for newcastle disease virus (NDV)
NDV_31R	GAGGGTATCCGAGTGCAACC	Detection for NDV, Mase, 2022
AIV_Uni12	AGTAGAAACAAG	Detection for avian influenza virus (AIV)
AIV_Uni13	TCGTTTTCGTCC	Detection for AIV
BA Fw	GCGGCGTCAACACATACTCTTGAT	Detection for B. avium
BA Rv	AGGGAGGTCAGATAGCTCTAGAAT	Detection for B. avium
EC mdh Fw	ACT GAA AGG CAA ACA GCC AAG	Detection for E. coli
EC mdh Rv	CGT TCT GTT CAA ATG GCC TCA GG	Detection for E. coli

## Sheet: S3 Table
S3 Table. Raw data for chickens in animal experiment 1.
Chicken ID	Group	Clinical sign status (signs+/-)	Observed clinical signs	Presense of gross tumor (+/-)	Tumor-affected organs	dpi of euthanasia	Reason of euthanasia	Viral loads in whole blood （ICP4/iNOS)	Viral loads in the thymus (ICP4/iNOS)	Viral loads in the spleen (ICP4/iNOS)	thymus weight/body weight (mg/g)	spleen weight/body weight (mg/g)	CD4+ T cells in the thymus (% in live cells)	CD8+ T cells in the thymus (% in live cells)	γδ T cells in th thymus (% in live cells)	CD4+ T cells in the thymus (% in CD3+ T cells)	CD8+ T cells in the thymus(% in CD3+ T cells)	γδ T cells in th thymus (% in CD3+ T cells)	CD4+ T cells in the spleen (% in live cells)	CD8+ T cells in the spleen(% in live cells)	γδ T cells in th spleen (% in live cells)	CD4+ T cells in the spleen (% in CD3+ T cells)	CD8+ T cells in the spleen(% in CD3+ T cells)	γδ T cells in th spleen (% in CD3+ T cells)	Meq+ cells in the spleen (% in CD4+ T cells)
1	Control		-	-	-	7	planned sampling	-	-	-	-	-	-	-	-	-	-	-	4.37161	-	-	19.09	-	-	-
2	Control		-	-	-	7	planned sampling	-	-	-	-	-	-	-	-	-	-	-	1.78308	-	-	7.62	-	-	-
3	Control		-	-	-	7	planned sampling	-	-	-	-	-	-	-	-	-	-	-	5.13264	-	-	23.12	-	-	-
4	Control		-	-	-	7	planned sampling	-	-	-	-	-	-	-	-	-	-	-	7.14571	-	-	28.93	-	-	-
5	vRB-1B		-	-	-	7	planned sampling	0.00112145	0.02942	0.0524	-	-	-	-	-	-	-	-	4.77	-	-	21.2	-	-	-
6	vRB-1B		-	-	-	7	planned sampling	0.00126071	0.05101	0.06242	-	-	-	-	-	-	-	-	3.95038	-	-	14.21	-	-	-
7	vRB-1B		-	-	-	7	planned sampling	0.00157497	0.01943	0.09185	-	-	-	-	-	-	-	-	2.886	-	-	11.1	-	-	-
8	vRB-1B		-	-	-	7	planned sampling	0.00149929	0.0159	0.004625	-	-	-	-	-	-	-	-	5.36004	-	-	21.27	-	-	-
9	vNr-c1-Meq		-	-	-	7	planned sampling	0.00223581	0.002433	0.0618	-	-	-	-	-	-	-	-	6.12408	-	-	25.84	-	-	-
10	vNr-c1-Meq		-	-	-	7	planned sampling	0.00255643	0.01896	0.154	-	-	-	-	-	-	-	-	7.84665	-	-	29.61	-	-	-
11	vNr-c1-Meq		-	-	-	7	planned sampling	0.00201225	0.03259	0.008582	-	-	-	-	-	-	-	-	5.16675	-	-	20.75	-	-	-
12	vNr-c1-Meq		-	-	-	7	planned sampling	0.00194476	0.00825	0.01832	-	-	-	-	-	-	-	-	3.36555	-	-	13.85	-	-	-
13	Control		-	-	-	14	planned sampling	-	-	-	-	-	-	-	-	-	-	-	3.61607	-	-	15.13	-	-	-
14	Control		-	-	-	14	planned sampling	-	-	-	-	-	-	-	-	-	-	-	4.9368	-	-	20.57	-	-	-
15	Control		-	-	-	14	planned sampling	-	-	-	-	-	-	-	-	-	-	-	4.37663	-	-	16.27	-	-	-
16	Control		-	-	-	14	planned sampling	-	-	-	-	-	-	-	-	-	-	-	4.5819	-	-	16.97	-	-	-
17	vRB-1B		-	-	-	14	planned sampling	0.000891641	0.3041	0.836	-	-	-	-	-	-	-	-	7.09815	-	-	29.95	-	-	3.26
18	vRB-1B		-	-	-	14	planned sampling	0.000848649	0.07704	1.075	-	-	-	-	-	-	-	-	11.246	-	-	46.28	-	-	4.7
19	vRB-1B		-	-	-	14	planned sampling	0.000963883	0.1053	0.61	-	-	-	-	-	-	-	-	6.5637	-	-	25.74	-	-	3.43
20	vRB-1B		-	-	-	14	planned sampling	0.000527009	0.1856	0.4024	-	-	-	-	-	-	-	-	5.48301	-	-	24.81	-	-	3.12
21	vNr-c1-Meq		-	-	-	14	planned sampling	0.00211194	0.4401	0.4854	-	-	-	-	-	-	-	-	3.29406	-	-	14.26	-	-	4.18
22	vNr-c1-Meq		-	-	-	14	planned sampling	0.00262462	0.3404	0.2104	-	-	-	-	-	-	-	-	4.00928	-	-	14.74	-	-	4.3
23	vNr-c1-Meq		-	-	-	14	planned sampling	0.00361896	0.6654	0.6084	-	-	-	-	-	-	-	-	2.9788	-	-	13.54	-	-	5.04
24	vNr-c1-Meq		-	-	-	14	planned sampling	0.000845349	0.252	0.3104	-	-	-	-	-	-	-	-	7.27056	-	-	29.92	-	-	4
25	Control		-	-	-	28	planned sampling	-	-	-	-	-	-	-	-	-	-	-	3.1524	-	-	14.2	-	-	-
26	Control		-	-	-	28	planned sampling	-	-	-	-	-	-	-	-	-	-	-	8.10264	-	-	29.68	-	-	-
27	Control		-	-	-	28	planned sampling	-	-	-	-	-	-	-	-	-	-	-	4.8208	-	-	20.96	-	-	-
28	Control		-	-	-	28	planned sampling	-	-	-	-	-	-	-	-	-	-	-	7.86016	-	-	32.48	-	-	-
29	vRB-1B		-	-	-	28	planned sampling	0.00558902	0.02735	5.725e-07	-	-	-	-	-	-	-	-	4.20812	-	-	18.62	-	-	5.74
30	vRB-1B		-	-	-	28	planned sampling	0.00630314	0.04183	1.11e-06	-	-	-	-	-	-	-	-	8.31664	-	-	35.24	-	-	5.79
31	vRB-1B		-	+	Kidney, Testis	28	planned sampling	0.00147126	0.03761	5.01e-07	-	-	-	-	-	-	-	-	5.84448	-	-	22.83	-	-	7.42
32	vRB-1B		-	+	Kidney, Testis	28	planned sampling	0.00576889	0.02205	1.87e-06	-	-	-	-	-	-	-	-	7.6551	-	-	32.3	-	-	14.29
33	vNr-c1-Meq		-	-	-	28	planned sampling	0.00566249	0.040285	8.11e-07	-	-	-	-	-	-	-	-	2.8184	-	-	10.4	-	-	4.37
34	vNr-c1-Meq		-	-	-	28	planned sampling	0.00364327	0.02934	4.04e-07	-	-	-	-	-	-	-	-	3.305	-	-	13.22	-	-	5.44
35	vNr-c1-Meq		-	-	-	28	planned sampling	0.0384651	0.04096	1.54e-05	-	-	-	-	-	-	-	-	6.62625	-	-	23.75	-	-	4.95
36	vNr-c1-Meq		-	-	-	28	planned sampling	0.00146075	0.0181	1.64e-05	-	-	-	-	-	-	-	-	4.807	-	-	21.85	-	-	3.98
37	Control		-	-	-	35	planned sampling	-	-	-	-	-	-	-	-	-	-	-	4.36254	-	-	19.74	-	-	-
38	Control		-	-	-	35	planned sampling	-	-	-	-	-	-	-	-	-	-	-	5.5593	-	-	21.3	-	-	-
39	Control		-	-	-	35	planned sampling	-	-	-	-	-	-	-	-	-	-	-	7.3872	-	-	25.65	-	-	-
40	Control		-	-	-	35	planned sampling	-	-	-	-	-	-	-	-	-	-	-	6.57072	-	-	28.08	-	-	-
41	vRB-1B		-	+	Kidney, Testis	35	planned sampling	0.0109932	0.04202	0.000138	-	-	-	-	-	-	-	-	10.8899	-	-	46.34	-	-	16.75
42	vRB-1B		-	-	-	35	planned sampling	0.0261197	0.02818	9.26e-06	-	-	-	-	-	-	-	-	8.749	-	-	33.65	-	-	6.93
43	vRB-1B		-	-	-	35	planned sampling	0.00765156	0.03305	1.69e-05	-	-	-	-	-	-	-	-	10.1374	-	-	37.27	-	-	7.3
44	vRB-1B		-	+	Kidney	35	planned sampling	0.00793973	0.03869	0.0002095	-	-	-	-	-	-	-	-	8.4102	-	-	32.1	-	-	6.14
45	vNr-c1-Meq		-	-	-	35	planned sampling	0.00752387	0.04632	3.3e-05	-	-	-	-	-	-	-	-	12.4377	-	-	44.74	-	-	5.62
46	vNr-c1-Meq		-	-	-	35	planned sampling	0.00864591	0.02234	1.405e-05	-	-	-	-	-	-	-	-	7.37625	-	-	26.25	-	-	4.55
47	vNr-c1-Meq		-	-	-	35	planned sampling	0.0124308	0.1202	1.69e-05	-	-	-	-	-	-	-	-	6.7095	-	-	29.82	-	-	4.57
48	vNr-c1-Meq		-	-	-	35	planned sampling	0.0127957	0.06539	3.35e-05	-	-	-	-	-	-	-	-	8.7176	-	-	32.05	-	-	2.61
49	Control	-	-	-	-	63	planned sampling	-	-	-	0.00211224	0.00580132	3.85	55.2	7.91	3.76722	54.0132	7.73993	6.62	3.57	21.15	4.5347	2.44545	14.4877	-
50	Control	-	-	-	-	63	planned sampling	-	-	-	0.00171885	0.00568359	3.51	69.22	16.03	3.34047	65.8767	15.2558	3.85	5.76	22.73	2.65188	3.96749	15.6564	-
51	Control	-	-	-	-	63	planned sampling	-	-	-	0.00185148	0.0058799	3.11	66.15	9.11	2.96134	62.988	8.67454	3.35	3.68	17.75	2.10413	2.31141	11.1488	-
52	Control	-	-	-	-	63	planned sampling	-	-	-	0.00193171	0.00895393	2.75	53.08	9.24	2.58363	49.8687	8.68098	3.47	3.06	16.54	2.55982	2.25736	12.2016	-
53	vRB-1B	+	Leg paralysis	+	Kidney, Liver	24	humane endpoint	0.0755102	2.297	2.21774	0.00641128	0.00252302	23.7751	42.8498	13.1238	25.29	45.58	13.96	49.4665	3.56611	2.56866	56.04	4.04	2.91	16.58
54	vRB-1B	+	Leg paralysis, Depression	+	Kidney, Testis	30	humane endpoint	0.0126657	1.129	3.66684	0.0041796	0.00381998	9.58566	50.1949	8.25406	10.15	53.15	8.74	17.7645	6.68035	7.2534	22.63	8.51	9.24	8.78
55	vRB-1B	+	Leg paralysis	+	Kidney, Liver	30	humane endpoint	0.053115	0.7247	2.01187	0.00818131	0.00351637	14.3732	52.0796	6.46236	15.48	56.09	6.96	18.8438	5.06867	9.21576	23.31	6.27	11.4	7.86
56	vRB-1B	+	Leg paralysis	+	Kidney, Ovary	35	humane endpoint	0.142313	3.533	2.55399	0.0091845	0.00602839	29.4724	37.2609	13.1933	31.9	40.33	14.28	35.0474	3.74966	3.25502	43.93	4.7	4.08	9.91
57	vRB-1B	+	Leg paralysis	+	Kidney, Liver, Testis, Lung	37	humane endpoint	0.0464455	1.73	3.58854	0.00683527	0.00210956	19.2881	43.1739	9.83094	20.64	46.2	10.52	39.6028	6.06529	6.27414	45.51	6.97	7.21	8.63
58	vRB-1B	+	Leg paralysis	+	Kidney, Liver, Testis	40	humane endpoint	0.0261952	0.5011	4.22685	0.00238653	0.00115456	59.2378	10.5941	6.9423	62.29	11.14	7.3	38.3353	25.06	2.36626	41.15	26.9	2.54	5.38
59	vRB-1B	+	Acute death	+	Kidney, Liver, Ovary, Intestine, Pancreas	51	humane endpoint	0.145205	0.1385	0.681018	0.00318367	0.00230187	-	-	-	-	-	-	11.4954	1.0149	1.98244	16.99	1.5	2.93	8.05
60	vRB-1B	+	Leg paralysis	+	Spleen, Kidney, Liver	54	humane endpoint	0.0276692	3.288	2.48456	0.0299249	0.00146857	14.0565	30.0496	7.95949	15.17	32.43	8.59	25.8356	3.88867	1.22956	34.88	5.25	1.66	16.68
61	vRB-1B	+	Acute death	+	Spleen, Kidney, Liver	55	humane endpoint	0.804577	0.6229	0.916807	0.0109333	0.00420052	-	-	-	-	-	-	23.2899	0.679936	0.32768	28.43	0.83	0.4	37.44
62	vRB-1B	+	Leg paralysis	+	Kidney, Liver, Ovary, Lung	60	humane endpoint	0.0147527	0.4178	1.26411	0.00145413	0.0012793	28.6494	19.6372	19.4437	31.09	21.31	21.1	12.5166	6.33619	7.20612	19.28	9.76	11.1	31.28
63	vRB-1B	+	Leg paralysis	+	Spleen, Kidney, Liver, Ovary, Intestine, Pancreas	60	humane endpoint	0.0333333	0.3702	3.41503	0.00758984	0.0024014	27.9778	32.9948	18.5697	29.5	34.79	19.58	23.2553	1.9535	2.44906	32.38	2.72	3.41	24.44
64	vRB-1B	-	-	-	-	63	planned sampling	0.00502564	0.0009777	0.0214745	0.00238838	0.00656934	5.62325	68.3336	9.73142	5.79	70.36	10.02	5.1688	3.43616	14.1086	7.1	4.72	19.38	4.2
65	vRB-1B	+	-	+	Spleen, Liver	63	planned sampling	0.0118571	0.7728	2.0132	0.00882721	0.00528982	7.59959	47.708	14.7922	8.03	50.41	15.63	23.6293	2.7846	2.1163	29.7	3.5	2.66	22.76
66	vRB-1B	-	-	-	-	63	planned sampling	0.00746434	0.02327	0.203916	0.00280948	0.00701941	5.00069	58.5592	14.86	5.28	61.83	15.69	4.80267	2.08554	10.2632	7.3	3.17	15.6	5.24
67	vRB-1B	-	-	-	-	63	planned sampling	0.00991684	0.008777	0.0110334	0.00250718	0.00938157	2.84374	64.6465	10.8655	3.07	69.79	11.73	4.43491	3.86143	9.284	6.96	6.06	14.57	3.68
68	vRB-1B	-	-	-	-	63	planned sampling	0.00467312	0.006732	0.0206773	0.00289519	0.0074513	7.61289	57.5742	13.5708	8.05	60.88	14.35	4.46871	3.82301	13.4189	6.99	5.98	20.99	3.64
69	vRB-1B	+	Leg paralysis, Depression	-	-	63	planned sampling	0.00940828	1.7257	1.26411	0.00436644	0.0078919	6.3891	52.7031	11.6994	6.87	56.67	12.58	16.6606	4.89625	12.3403	22.56	6.63	16.71	20.92
70	vRB-1B	+	Leg paralysis, Depression	-	Spleen	63	planned sampling	0.0334091	0.6854	3.41503	0.00760849	0.00259666	34.8202	42.9669	12.3676	35.39	43.67	12.57	48.7859	0.98648	1.35417	54.4	1.1	1.51	20.6
71	vNr-c1-Meq	+	Open-mouth breathing, Depression	-	-	35	humane endpoint	0.00504257	0.05113	0.916807	0.00248112	0.00436601	4.89838	61.4338	11.4004	5.04	63.21	11.73	13.0828	3.8237	6.44683	15.91	4.65	7.84	14.46
72	vNr-c1-Meq	+	Open-mouth breathing, Depression	-	-	42	humane endpoint	0.00726998	0.06234	0.160769	0.00220331	0.00339726	16.5743	49.1708	11.3002	17.41	51.65	11.87	20.2554	7.39352	15.3015	24.41	8.91	18.44	7.38
73	vNr-c1-Meq	+	Depression	-	-	51	humane endpoint	0.0103786	0.02236	0.184266	0.00131889	0.00303311	7.58339	60.9085	13.3939	8.17	65.62	14.43	3.70431	3.65415	16.5798	5.17	5.1	23.14	5.37
74	vNr-c1-Meq	+	Open-mouth breathing, Depression	-	-	54	humane endpoint	0.0129444	0.1228	0.174913	0.00225585	0.0034174	11.6079	62.628	14.5193	12.32	66.47	15.41	10.7342	2.9959	9.4433	15.55	4.34	13.68	11.25
75	vNr-c1-Meq	+	Open-mouth breathing, Depression	-	-	56	humane endpoint	0.0060733	0.01641	1.70927	0.00187477	0.00126727	7.43177	52.2273	10.8031	7.98	56.08	11.6	7.01729	3.4991	8.2197	11.03	5.5	12.92	7.24
76	vNr-c1-Meq	+	Open-mouth breathing, Depression	-	-	56	humane endpoint	0.00475548	0.01643	0.323846	0.0033098	0.00485168	8.56621	58.0104	14.1165	9.43	63.86	15.54	9.1	2.9	12.3	18.09	4.32	15.78	7.02
77	vNr-c1-Meq	-	-	-	-	63	planned sampling	0.0196749	0.0404	0.098244	0.00256873	0.00839112	6.51545	58.8508	12.7422	6.77	61.15	13.24	5.4735	4.81935	17.4618	8.2	7.22	26.16	5.43
78	vNr-c1-Meq	-	-	-	-	63	planned sampling	0.0146166	0.01083	1.14407	0.00382359	0.00649486	8.19088	62.7905	10.5043	8.71	55.77	11.17	15.8234	3.51494	11.8906	25.75	5.72	19.35	3.95
79	vNr-c1-Meq	-	-	-	-	63	planned sampling	0.00548503	0.01954	0.778171	0.00233765	0.00682586	11.5797	48.1133	14.1232	12.52	52.02	15.27	3.8778	3.8985	17.9124	5.62	5.65	25.96	9.45
80	vNr-c1-Meq	-	-	-	-	63	planned sampling	0.00550679	0.002087	0.441678	0.00229017	0.00431578	13.2999	48.9648	17.2779	14.51	53.42	18.85	6.52817	3.6252	12.1237	9.31	5.17	17.29	5.75
81	vNr-c1-Meq	-	-	-	-	63	planned sampling	0.00903166	0.01255	0.0343332	0.00212848	0.00601455	8.59637	57.7529	13.4686	8.91	59.86	13.96	5.85948	4.60112	12.9542	7.59	5.96	16.78	5.87
82	vNr-c1-Meq	-	-	-	-	63	planned sampling	0.00799043	0.03246	0.175978	0.00323293	0.00775116	5.9401	64.2906	11.9662	6.22	67.32	12.53	5.53331	2.79083	16.1233	8.01	4.04	23.34	3.81
83	vNr-c1-Meq	-	-	-	-	63	planned sampling	0.00664731	0.04029	0.623482	0.00261208	0.00759551	7.30613	52.7024	13.0625	7.59	54.75	13.57	6.42022	5.13946	25.9929	7.82	6.26	31.66	6.09
84	vNr-c1-Meq	-	-	-	-	63	planned sampling	0.00850962	0.04034	0.0801959	0.00187173	0.00502707	7.3873	54.8165	13.2026	7.66	56.84	13.69	6.80002	4.10872	21.5483	7.58	4.58	24.02	6.16
85	vNr-c1-Meq	-	-	-	-	63	planned sampling	0.0198426	0.002383	0.0963415	0.00176525	0.00675441	9.50168	53.308	13.3971	9.83	55.15	13.86	4.84112	4.68375	17.6559	6.46	6.25	23.56	9.95
86	vNr-c1-Meq	-	-	-	-	63	planned sampling	0.00432946	0.003163	0.191138	0.00350133	0.00565297	6.6451	47.2751	9.96765	7.7	54.78	11.55	5.62394	4.335	10.2884	9.73	7.5	17.8	4.58
87	vNr-c1-Meq	-	-	-	-	63	planned sampling	0.0056875	0.05478	0.0537627	0.00260491	0.00836463	5.09569	46.5419	8.95885	5.54	50.6	9.74	5.54578	4.98004	15.3495	7.45	6.69	20.62	7.27

## Sheet: S4 Table
S4 Table. Raw data for chickens in animal experiment 2.
Chicken ID	Group	Subjected to histopathology (+/-)	Clinical sign status (signs+/-)	Observed clinical signs	Presense of gross tumor (+/-)	Tumor-affected organs	dpi of euthanasia	Reason of euthanasia	Viral loads in the whole blood (ICP4/iNOS)	Viral loads in the lung (ICP4/iNOS)	T cells in the lung (% in the live cells)	B cells in the lung (% in the live cells)	CD4+ T cells in the lung (% in live cells)	CD8+ T cells (% in live cells)	γδ T cells (% in live cells)	CD4+ T cells in the lung (% in CD3+ T cells)	CD8+ T cells (% in CD3+ T cells)	γδ T cells (% in CD3+ T cells)	IFN-γ expression in the lung (ifn-γ/β-actin)	IFN-γ concentration in plasma (pg/mL)
1	Control	+	-	-	-	-	56	planned sampling	-	-	8.8	14.79	0.53856	0.4356	2.6708	6.12	4.95	30.35	N.D.	46.176
2	Control	+	-	-	-	-	56	planned sampling	-	-	7.13	4.29	0.262384	0.24955	1.34614	3.68	3.5	18.88	N.D.	52.148
3	Control	-	-	-	-	-	56	planned sampling	-	-	5.31	4.4	0.288333	0.182133	2.03373	5.43	3.43	38.3	N.D.	72.892
4	Control	-	-	-	-	-	56	planned sampling	-	-	2.59	6.3	0.152292	0.115514	1.36726	5.88	4.46	52.79	N.D.	34.16
5	Control	-	-	-	-	-	56	planned sampling	-	-	9.93	9.94	0.610695	0.344571	3.52217	6.15	3.47	35.47	N.D.	96.392
6	vRB-1B	-	+	Leg paralysis, Depression	+	Kidney, Testis	33	humane endpoint	0.04113	0.1928	4.05	2.13	0.21222	0.481545	0.78489	5.24	11.89	19.38	7.13e-06	52.195
7	vRB-1B	-	+	Leg paralysis, Depression	+	Kidney	33	humane endpoint	6.984	0.07404	3.1	1.8	0.95263	0.3596	0.50995	30.73	11.6	16.45	2.74e-05	42.197
8	vRB-1B	-	+	Leg paralysis, Depression	+	Kidney, Liver	40	humane endpoint	1.926	2.216	8.85	4.09	0.305325	0.216825	1.3098	3.45	2.45	14.8	2.7e-06	85.029
9	vRB-1B	-	+	Leg paralysis, Depression	+	Kidney, Ovary	40	humane endpoint	1.462	3.426	6.44	2.62	0.25438	0.220892	1.35691	3.95	3.43	21.07	9.85e-06	32.917
10	vRB-1B	-	+	Leg paralysis, Depression	+	Kidney	45	humane endpoint	0.0004447	1.293	5.89	5.28	1.26812	0.346332	0.822244	21.53	5.88	13.96	1.94e-05	46.592
11	vRB-1B	-	+	Acute death	-	-	46	humane endpoint	0.002773	0.06951	7.07	6.31	0.753662	0.817292	2.44763	10.66	11.56	34.62	8.45e-06	103.291
12	vRB-1B	-	+	Depression	+	Kidney, Liver, Testis	47	humane endpoint	0.009942	0.0718	5.18	2.39	2.28542	0.21497	0.684278	44.12	4.15	13.21	N.D.	32.185
13	vRB-1B	-	+	Leg paralysis	+	Kidney, Ovary, Intestine, Proventriculus, Thymus	52	humane endpoint	0.3982	14.31	4.59	1.66	2.41985	0.195075	0.381888	52.72	4.25	8.32	N.D.	49.164
14	vRB-1B	-	+	Torticollis	+	Liver, Testis	53	humane endpoint	5.938	5.679	6.57	1.91	0.802197	0.601155	1.23516	12.21	9.15	18.8	N.D.	75.84
15	vRB-1B	+	+	Depression	+	Spleen, Kidney, Liver, Ovary, Proventriculus, Intestine, Lung	54	humane endpoint	4.204	0.2081	1.19	0.71	0.719474	0.058429	0.075089	60.46	4.91	6.31	5.3e-06	102.236
16	vRB-1B	-	-	-	-	-	56	planned sampling	0.0041	0.08246	6.92	6.05	0.658092	0.571592	2.33066	9.51	8.26	33.68	N.D.	25.056
17	vRB-1B	-	-	-	-	-	56	planned sampling	0.0004407	0.007057	11.04	6.51	0.459264	0.609408	3.96446	4.16	5.52	35.91	N.D.	105.16
18	vRB-1B	-	-	-	-	-	56	planned sampling	0.0005581	0.007128	13.11	9.04	0.81282	1.1445	3.874	6.2	8.73	29.55	N.D.	31.136
19	vRB-1B	+	+	-	+	Spleen, Kidney, Ovary, Intestine	56	planned sampling	0.1705	6.315	5.57	1.84	4.43873	0.065726	0.264575	79.69	1.18	4.75	4.73e-06	69.94
20	vRB-1B	-	-	-	-	-	56	planned sampling	0.001264	0.0006455	6.34	6.32	0.225704	0.447604	2.97283	3.56	7.06	46.89	2.811e-05	110.992
21	vRB-1B	-	-	-	-	-	56	planned sampling	0.003756	0.02257	6.08	9.29	0.44688	0.503424	2.4247	7.35	8.28	39.88	N.D.	18.924
22	vRB-1B	-	-	-	-	-	56	planned sampling	0.004785	0.0678	10.47	8.46	0.501513	0.713007	3.99535	4.79	6.81	38.16	1.33e-05	9.592
23	vRB-1B	-	-	-	-	-	56	planned sampling	0.0004565	0.04621	7.38	8.29	0.77859	0.64575	1.97636	10.55	8.75	26.78	N.D.	108.076
24	vRB-1B	-	-	-	-	-	56	planned sampling	0.008661	0.1192	8.1	5.1	1.32273	0.90882	2.48265	16.33	11.22	30.65	N.D.	31.136
25	vRB-1B	+	+	-	+	Intestine	56	planned sampling	0.00411	0.6658	4.68	9.92	1.65578	0.419796	0.899496	35.38	8.97	19.22	1.32e-06	40.184
26	vNr-c1-Meq	-	+	Depression	-	-	45	humane endpoint	0.01923	19.43	7.3	2.52	0.25331	0.1095	0.71029	3.47	1.5	9.73	N.D.	6.42
27	vNr-c1-Meq	-	-	-	-	-	56	planned sampling	0.0006315	0.01777	9.71	7.85	0.493268	0.712714	2.92271	5.08	7.34	30.1	3.94e-06	55.124
28	vNr-c1-Meq	-	-	-	-	-	56	planned sampling	0.0004095	0.0184	5.96	4.04	0.257472	0.370712	1.67476	4.32	6.22	28.1	1.83e-06	52.148
29	vNr-c1-Meq	+	-	-	-	-	56	planned sampling	0.0005809	0.05149	10.97	11.57	0.545209	1.00376	5.36872	4.97	9.15	48.94	4.33e-06	84.664
30	vNr-c1-Meq	-	-	-	-	-	56	planned sampling	0.0008437	0.03469	10.86	6.11	0.724362	0.63531	3.44479	6.67	5.85	31.72	3.84e-05	61.064
31	vNr-c1-Meq	-	-	-	-	-	56	planned sampling	0.003185	0.06555	9.41	3.88	0.707632	0.722688	2.83806	7.52	7.68	30.16	N.D.	46.176
32	vNr-c1-Meq	-	-	-	-	-	56	planned sampling	0.0002897	0.02432	7.01	4.31	0.264277	0.400271	1.42654	3.77	5.71	20.35	1.92e-06	15.836
33	vNr-c1-Meq	-	-	-	-	-	56	planned sampling	0.0005896	0.03591	3.54	2.68	0.858096	0.209568	0.664458	24.24	5.92	18.77	N.D.	12.728
34	vNr-c1-Meq	-	-	-	-	-	56	planned sampling	0.0006572	0.05923	8.94	11.45	0.645468	0.905622	2.02223	7.22	10.13	22.62	N.D.	46.176
35	vNr-c1-Meq	+	-	-	-	-	56	planned sampling	0.00021	0.045	8.03	6.75	0.463331	0.495451	2.50456	5.77	6.17	31.19	8.42e-06	113.908
36	vNr-c1-Meq	-	-	-	-	-	56	planned sampling	0.00199	0.1217	11.74	7.91	1.09534	0.818278	3.3142	9.33	6.97	28.23	2.42e-05	64.028
37	vNr-c1-Meq	+	-	-	-	-	56	planned sampling	0.0002307	0.003538	9.29	8.12	0.3716	0.346517	2.22124	4	3.73	23.91	3.82e-05	148.74
38	vNr-c1-Meq	+	-	-	-	-	56	planned sampling	0.0003461	0.07786	14.27	10.2	0.54226	0.526563	3.67738	3.8	3.69	25.77	4.36e-05	142.948
39	vNr-c1-Meq	+	-	-	-	-	56	planned sampling	0.0001806	0.02989	11.19	7.63	0.437529	1.05634	3.43421	3.91	9.44	30.69	8.5e-05	203.516
40	vNr-c1-Meq	-	-	-	-	-	56	planned sampling	0.001316	0.4496	16	9.28	0.5664	1.2256	6.5552	3.54	7.66	40.97	0.0007629	189.136
41	vNr-c1-Meq	-	-	-	-	-	56	planned sampling	0.0006714	0.03151	12.05	8.95	0.482	0.719385	2.9884	4	5.97	24.8	1.38e-05	40.184
42	vNr-c1-Meq	-	-	-	-	-	56	planned sampling	0.0002152	0.04439	9.28	14.29	0.256128	0.685792	3.26934	2.76	7.39	35.23	1.684e-06	28.1
43	vNr-c1-Meq	-	-	-	-	-	56	planned sampling	0.001611	0.02534	9.61	9.82	0.492993	0.716906	3.83727	5.13	7.46	39.93	7.243e-05	46.176
44	vNr-c1-Meq	-	-	-	-	-	56	planned sampling	0.0004938	0.02895	9.31	6.43	0.466431	0.691733	3.13468	5.01	7.43	33.67	N.D.	31.136
45	vNr-c1-Meq	-	-	-	-	-	56	planned sampling	0.003263	0.1739	9.01	4.23	1.13796	0.605472	2.42549	12.63	6.72	26.92	9.7e-06	58.096
46	vNr-c1-Meq	-	-	-	-	-	56	planned sampling	0.002227	0.06134	4.31	14.96	0.345231	0.552111	1.77227	8.01	12.81	41.12	2.21e-06	81.728
47	vNr-c1-Meq	-	-	-	-	-	56	planned sampling	0.0009247	0.01293	10.45	15.81	0.68134	1.20593	3.38057	6.52	11.54	32.35	4.78e-05	43.184
